# Supplementary material for: A Practical Guide for the Quality Evaluation of Fluobodies/Chromobodies
Source: Biomolecules. 2024 May 15;14(5):587. doi: 10.3390/biom14050587 (PMC11117837; doi:10.3390/biom14050587)
Supplement: Supplementary file 1 [file biomolecules-14-00587-s001.zip]

Archive with 1 entries (1 files):
- biomolecules-2980957-supplementary.pdf
